# Supplementary material for: Combination of Radix Astragali and Safflower Promotes Angiogenesis in Rats with Ischemic Stroke via Silencing PTGS2
Source: Int J Mol Sci. 2023 Jan 21;24(3):2126. doi: 10.3390/ijms24032126 (PMC9916507; doi:10.3390/ijms24032126)
Supplement: Supplementary file 1 [file ijms-24-02126-s001.zip › Table S1.xlsx]

## Sheet: Sheet1
Number	Coding	Compounds	Retention time	Molecule ID	Molecular Formula	Molecular Weight
1	AS1	(7aS)-4,4,7a-trimethyl-6,7-dihydro-5H-benzofuran-2-one	44.18	MOL001387	C11H16O2	180.115
2	AS2	6-Hydroxykaempferol 3-O-β-D-glucoside	24.31	MOL002751	C21H20O12	464.095
3	AS3	6-Hydroxykaempferol	22.78	MOL002712	C15H10O7	302.043
4	AS4	6-hydroxykaempferol-7-O-β-D-glucoside	20.04	MOL002756	C21H20O12	464.095
5	AS5	adenine	2.38	MOL001788	C5H5N5	135.054
6	AS6	Astragalin	28.01	MOL000561	C21H20O11	448.101
7	AS7	Baicalin	28.97	MOL002776	C21H18O11	446.085
8	AS8	Calycosin-7-O-β-D-glucoside	22.89	MOL009289	C22H22O10	446.121
9	AS9	Carthamidin	25.79	MOL002910	C15H12O6	288.063
10	AS10	citric acid	1.94	MOL001456	C6H8O7	192.027
11	AS11	complanatuside	27.46	MOL009293	C28H32O16	624.169
12	AS12	Formononetin	37.68	MOL000392	C16H12O4	268.074
13	AS13	Glycitein	29.39	MOL008400	C16H12O5	284.068
14	AS14	Guanosine	2.63	MOL002687	C10H13N5O5	283.092
15	AS15	Heriguard	12.14	MOL001955	C16H18O9	354.095
16	AS16	Hydroxysafflor yellow A	12.67	MOL002690	C27H32O16	612.169
17	AS17	Isorhamnetin	27.65	MOL000354	C16H12O7	316.058
18	AS18	kaempferol	25.27	MOL000422	C15H10O6	286.048
19	AS19	Kaempferol-3-O-rutinoside	18.82	MOL002693	C27H30O15	594.158
20	AS20	L-Canavanine	1.14	MOL000395	C5H12N4O3	176.091
21	AS21	Mucronulatol	36.4	MOL000412	C17H18O5	302.115
22	AS22	N1(E)-N5-(Z)-N10-(E)-tri-p-coumaroylspermidine	38.83	MOL002765	C34H37N3O6	583.268
23	AS23	Neocarthamin	17.08	MOL002701	C21H22O11	450.116
24	AS24	Ononin	31.75	MOL000391	C22H22O9	430.126
25	AS25	oroxylin A	29.58	MOL002928	C16H12O5	284.068
26	AS26	Phenylalanine	4.1	MOL000041	C9H11NO2	165.079
27	AS27	Quercetin	25.27	MOL000098	C15H10O7	302.043
28	AS28	Rhamnocitrin	34.22	MOL000251	C16H12O6	300.063
29	AS29	Riboflavin	17.04	MOL002730	C17H20N4O6	376.138
30	AS30	rutin	25.74	MOL000415	C27H30O16	610.153
31	AS31	Sucrose	1.36	MOL000842	C12H22O11	342.116
32	AS32	Wogonin	27.5	MOL000173	C16H12O5	284.068
