# Supplementary material for: Combination of Radix Astragali and Safflower Promotes Angiogenesis in Rats with Ischemic Stroke via Silencing PTGS2
Source: Int J Mol Sci. 2023 Jan 21;24(3):2126. doi: 10.3390/ijms24032126 (PMC9916507; doi:10.3390/ijms24032126)
Supplement: Supplementary file 1 [file ijms-24-02126-s001.zip › Table S2.xlsx]

## Sheet: 1083 AS-related targets
Number	Target
1	AKR1B1
2	NQO2
3	AKR1B15
4	AKR1B10
5	DYRK1A
6	NQO1
7	ADRA2A
8	ADRA2C
9	NOX4
10	TDP1
11	AKR1A1
12	ADRA2B
13	Q96JD6
14	RPS6KA3
15	MBNL1
16	MPG
17	ABCG2
18	adoK
19	Adrb2
20	Akr1c21
21	ALDH1A2
22	Aldh1a7
23	ALDH1B1
24	ALDH2
25	AMY1A
26	B4GALT1
27	Gusb
28	CA13
29	CA14
30	CA12
31	CA3
32	CA4
33	CA5A
34	CA7
35	CA9
36	CBS
37	CD22
38	Cda
39	CYP1B1
40	CYP2C8
41	CREB1
42	DAPK1
43	ddl
44	ELAVL1
45	ELAVL3
46	ERAP1
47	FASN
48	FGF1
49	FGF2
50	fimH
51	V-FPS
52	AGL
53	GGTA1
54	GRK6
55	Il5
56	IL2
57	IL6
58	KDM4E
59	LGALS1
60	LGALS3
61	LGALS9
62	GLO1
63	ALOX12
64	Alox15b
65	IMA1
66	mdh
67	Abcb1a
68	Abcc2
69	nanH
70	NEK6
71	NMUR2
72	Parg
73	P4HB
74	LPO
75	ACP1
76	ALPI
77	Iap
78	PPO2
79	PTPRS
80	PYGM
81	Slc16a7
82	pol
83	fabI
84	fabG
85	fabZ
86	rep
87	HRAS
88	SLC28A3
89	Slc5a1
90	Slc5a2
91	SLC5A4
92	ST6GAL1
93	SYN1
94	YARS1
95	TNNC1
96	TNNI3
97	TNNT2
98	Top1
99	TYR
100	E6
101	VEGFA
102	XDH
103	CYP1A2
104	ALOX5
105	HSD17B1
106	ALOX15
107	P18054
108	ABCC1
109	AHR
110	HSD17B2
111	Nt5e
112	ptbB
113	MAOA
114	APEX1
115	Arg1
116	CALM1
117	CBR1
118	CYP1A1
119	Csnk2a1
120	Csnk2b
121	HSD17B3
122	polA
123	DPP4
124	DUSP22
125	Esr1
126	Esr2
127	Fgr
128	GPR35
129	HSPA1A
130	KCND3
131	Syk
132	Lyn
133	Lyz1
134	ABCB1
135	NUAK1
136	OPRD1
137	Pfmrk
138	MPO
139	PKN1
140	Plcg1
141	PGF
142	POLH
143	POLI
144	PON1
145	PTPN13
146	PTPN1
147	PTPN22
148	PTPN6
149	PTPN9
150	ptpA
151	PTPRG
152	NtBBF1.1
153	TPT1
154	SMAD3
155	TERT
156	Tlr1
157	Tlr2
158	TTR
159	NAE1
160	NOS2
161	PTGS1
162	AR
163	PPARG
164	PTGS2
165	HSP90AA1
166	PRSS1
167	NCOA2
168	AOX1
169	ADORA1
170	KDM4A
171	KDM4B
172	KDM4C
173	LGALS4
174	LGALS8
175	Gaa
176	P2RY14
177	PNP
178	AHCYL1
179	GDA
180	ADORA2A
181	ADORA2B
182	CDK2&CCNE1
183	O00408
184	ADA
185	AHCY
186	AHCYL2
187	HPRT1
188	MAPK3
189	PRTFDC1
190	HTR3B
191	HTR3C
192	HTR3E
193	mtf
194	GCN5
195	MTAP
196	ACHE
197	CA2
198	CA1
199	GSTO1
200	TOP2A
201	F7
202	TOP2B
203	KCNH2
204	SERPIND1
205	KDR
206	RPS6KA5
207	RPS6KA4
208	NPC1L1
209	Clk1
210	ODC1
211	Drd2
212	Abcc3
213	NR4A2
214	Prkdc
215	MRP3
216	rmlD
217	SIGMAR1
218	St3gal3
219	Slco1a1
220	SLCO1B1
221	TNKS
222	TNKS2
223	P05091
224	ALDH1L1
225	ALDH1A1
226	P30837
227	ALDH1A3
228	ALDH1L2
229	MBNL2
230	MBNL3
231	AK
232	Hes1
233	KLK7
234	LGALS7
235	SLC28A2
236	SLC5A11
237	Smo
238	TNF
239	LGALS7B
240	CDK2
241	TAS2R31
242	TAS2R43
243	TAS2R46
244	TAS2R19
245	TAS2R20
246	TAS2R50
247	TAS2R14
248	TAS2R13
249	TAS2R10
250	TAS2R9
251	TAS2R7
252	MAPT
253	PGD
254	MAOB
255	CYP19A1
256	Polb
257	Sqle
258	FADS1
259	ftsZ
260	FUT4
261	FUT7
262	ZWF1
263	KLK2
264	PNLIP
265	sssIM
266	PLA2G5
267	Pla2g2a
268	PGAM1
269	VKORC1
270	CPB1
271	CTSD
272	GABRA1
273	GRIN1
274	GRIA2
275	GRIK2
276	HDC
277	SRC
278	TPI1
279	ACLY
280	FDFT1
281	CHRNA7
282	CHRFAM7A
283	EGLN1
284	EGLN2
285	HMGCR
286	SLC22A6
287	SLC22A10
288	SLC22A25
289	SLC22A9
290	SLC22A24
291	Slc1a1
292	GABBR1
293	GABBR2
294	ABAT
295	Gabrg1
296	GABRQ
297	NAALAD2
298	PHF8
299	blaIMP-1
300	SLC13A2
301	SLC13A3
302	SLC13A5
303	SLC6A11
304	Slc6a13
305	GAPC
306	GAPDH
307	MDH1
308	MDH2
309	LDH
310	resT
311	CBR3
312	HSD11B2
313	APP
314	PRKAB1
315	PRKAG1
316	fba
317	CYP11B1
318	CYP11B2
319	Ca15
320	CELA1
321	CETP
322	Cyp24a1
323	ERCC5
324	ERN1
325	ESRRB
326	ESRRA
327	RCE1
328	FEN1
329	GABRA3
330	GABRB3
331	GABRG2
332	Grm7
333	GSK3B
334	HNF4A
335	HSC82
336	KCNA3
337	MIF
338	MMP15
339	MMP26
340	SLC16A3
341	CDC25C
342	MTNR1A
343	MTNR1B
344	PDK3
345	PDK4
346	tem-1
347	cckA
348	SLC22A12
349	UL26
350	CXCL12
351	SENP7
352	shc
353	TPPP
354	Trpm7
355	DRD1
356	CHRM1
357	RXRA
358	SLC6A3
359	SLC6A4
360	MAPK14
361	CCNA2
362	PKIA
363	EGFR
364	ERBB2
365	ERBB3
366	ERBB4
367	O75342
368	ALOXE3
369	ANTXR2
370	CA6
371	CHEK1
372	QDPR
373	Gcgr
374	NFE2L2
375	NFKB1
376	PDE5A
377	N1L
378	KCNK2
379	TUBA1A
380	TUBB1
381	TUBB2B
382	PDE3A
383	CALM2
384	NCOA1
385	MMP13
386	MMP8
387	EIF4E
388	CNGA2
389	Q13370
390	CNGA1
391	CNGA3
392	CNGA4
393	CDC42
394	RAC1
395	RHOQ
396	RHOJ
397	RAC2
398	RAC3
399	RHOG
400	birA
401	UL23
402	Adora3
403	Adcy2
404	Adcy5
405	ADH1A
406	ADK
407	AMPD1
408	PRMT1
409	PRMT7
410	ASNS
411	HSPA5
412	HLCS
413	metJ
414	CCNK
415	CD69
416	CDK12
417	cya
418	AMD1
419	DCPS
420	GLUD1
421	folP
422	ligA
423	DNMT3B
424	DNMT1
425	DNPH1
426	DOT1L
427	dnaE
428	POLA1
429	POLG
430	PDE3B
431	EHMT1
432	EHMT2
433	HSP90B1
434	ENPP1
435	entE
436	EZH1
437	EZH2
438	FUT6
439	GBA
440	GPR17
441	GRK1
442	HARS1
443	hpt
444	folK
445	HSPA8
446	IMPDH1
447	IMPDH2
448	INMT
449	ispE
450	Itpr1
451	IUNH
452	Ak3
453	Ak2
454	PRKACA
455	TK
456	TK1
457	TK2
458	Klrb1a
459	KMT2A
460	KMT5C
461	DTYMK
462	tmk
463	MACROD1
464	MACROD2
465	MNAT1
466	mbtA
467	Mat1a
468	Mat2a
469	MGMT
470	mraY
471	mshC
472	nadK1
473	NADK
474	NNMT
475	NS5b
476	xdhA
477	OGT
478	Oxgr1
479	P2RX1
480	P2rx2
481	P2RX4
482	P2rx5
483	P2rx6
484	P2RY1
485	P2RY2
486	P2ry4
487	P2ry6
488	P2RY11
489	P2ry12
490	panC
491	panE
492	Parp1
493	PDCD4
494	pqsA
495	NPEPPS
496	ATIC
497	AIRC
498	pyrF
499	URA3
500	HBcAg
501	ybtE
502	lgtC
503	ompdc
504	LOC100912604
505	pchD
506	rocR
507	reverse transcriptase
508	AT1
509	RAB7A
510	KRAS
511	RNASEL
512	RNASE1
513	RNASE2
514	SLC29A1
515	SETDB1
516	SETD2
517	SETD7
518	SMYD2
519	SRM
520	SMS
521	SUV39H1
522	aspS
523	IARS1
524	ileS
525	leuS
526	MARS1
527	QARS1
528	RARS1
529	serS
530	thrS
531	TARS1
532	tyrS
533	tgt
534	TMIGD3
535	TPMT
536	TYMP
537	UBA6
538	UBA7
539	UL97
540	UMPS
541	walK
542	gpt
543	MMP2
544	MMP9
545	MMP12
546	MMP1
547	MMP3
548	MMP10
549	MMP27
550	MMP20
551	ELANE
552	AKR1C4
553	aroB
554	CA5B
555	HSPE1
556	HSPD1
557	SLC37A4
558	MYOC
559	IKBKG
560	NR0B2
561	gag-pol
562	PTPN11
563	TCTS-154
564	RELA
565	CHRM5
566	CHRM3
567	SLC6A2
568	DRD3
569	CHRM2
570	CHRM4
571	DRD5
572	BRAF
573	NCE103
574	CCR4
575	FOS
576	TCF4
577	CAMK2A
578	CAMK2B
579	LOX1.1
580	LRP6
581	mtcA1
582	CRK3
583	CAN2
584	PDEB1
585	RAF1
586	SLC22A3
587	SHBG
588	PPARD
589	NCF1
590	OLR1
591	GNB1
592	GNG2
593	MYLK
594	TIM23
595	PGR
596	ADRA1B
597	IKBKB
598	AKT1
599	BCL2
600	BAX
601	CD40LG
602	JUN
603	AHSA1
604	CASP3
605	MAPK8
606	STAT1
607	CDK1
608	HMOX1
609	CYP3A4
610	ICAM1
611	SELE
612	VCAM1
613	NR1I2
614	HAS2
615	GSTP1
616	PSMD3
617	SLC2A4
618	NR1I3
619	INSR
620	DIO1
621	GSTM1
622	GSTM2
623	AKR1C3
624	SLPI
625	SOD1
626	AMY2A
627	ACS5
628	Slc7a10
629	SLC1A5
630	ENPEP
631	ARG2
632	BHMT
633	BHMT2
634	Cacna2d1
635	CPN1
636	CTH
637	DDAH1
638	asd
639	GFPT1
640	glnA
641	GRIA1
642	Gria3
643	Gria4
644	GRIK1
645	GRIK3
646	GRIK5
647	Grm4
648	GRM6
649	GRM8
650	GCLC
651	GSP
652	luxS
653	Grin2a
654	Nos1
655	NOS3
656	OTC
657	Slc17a8
658	NRAS
659	SCN5A
660	ADRA1D
661	HTR1E
662	HTR1F
663	GLA
664	BACE1
665	CCR2
666	BCHE
667	DNM1
668	FOXO1
669	HDAC10
670	HDAC11
671	HDAC2
672	HDAC1
673	HDAC5
674	HDAC4
675	HDAC7
676	HDAC6
677	HDAC9
678	HDAC8
679	SELP
680	Nampt
681	PTGDR
682	PTGER2
683	PTAFR
684	PYGL
685	SLC6A5
686	stxA
687	TRPM2
688	DNM2
689	DNM3
690	CRYZ
691	SLC5A10
692	SLC5A3
693	SLC5A9
694	SLC28A1
695	LGALS7
696	CCNB1
697	CDK7
698	CYP2C9
699	NS3
700	pop
701	CTSV
702	CDK5R1
703	CDK5
704	COMT
705	DBH
706	FBP1
707	fabH
708	FLT3
709	CEL
710	NLRP3
711	SLC9A1
712	ATF1
713	CREM
714	GFER
715	Htr2c
716	pqsD
717	MLNR
718	ACE2
719	ACE
720	acpS
721	ADH1B
722	ADH1C
723	AKT2
724	AKT1S1
725	AKT3
726	ALB
727	PAM
728	RNPEP
729	AMPD2
730	LAP3
731	ANPEP
732	NPPA
733	AOC3
734	ASAH1
735	BCL2L2
736	oprd1b
737	grik2.L
738	BAD
739	blm
740	C3AR1
741	Capn1
742	CAPN2
743	CARM1
744	CASR
745	CTSB
746	Ctsc
747	CTSG
748	CTSH
749	Ctsj
750	CTSK
751	CTSL
752	CTSS
753	Ctsz
754	CPA1
755	CPA3
756	CPB2
757	Cckar
758	CELA2A
759	chiA
760	chiB
761	CMA1
762	Cyp27b1
763	CYP2D6
764	CYP2C19
765	CAPNS1
766	CSK
767	CTBP2
768	CTRB1
769	CTRC
770	cysK1
771	MLYCD
772	DNPEP
773	DPP7
774	DPP8
775	DPP9
776	SLC1A3
777	SLC1A2
778	Slc1a6
779	ECE1
780	lasB
781	ERAP2
782	ERCC1
783	Esrrg
784	CES1
785	CES2
786	F11
787	FCER2
788	FFAR1
789	FNTA
790	FNTB
791	FOLH1
792	FPR1
793	Fuca1
794	Galr2
795	GGH
796	Hagh
797	GNPAT
798	GPR139
799	Gpr142
800	Gpr34
801	GRM3
802	Hcar2
803	hisB
804	hisD
805	HDH
806	HLA-A
807	HPGDS
808	HPD
809	EPHX1
810	Ephx2
811	IDO1
812	CXCL8
813	ITGA2B
814	ITGA4
815	ITGB1
816	KEAP1
817	KIF11
818	KLK1
819	KLK4
820	KLK5
821	KLK8
822	Kmo
823	KLKB1
824	Kynu
825	SLC7A5
826	LNPEP
827	LTA4H
828	LPAR5
829	LY96
830	METAP2
831	Mc4r
832	MCA2
833	MDM4
834	Mgll
835	MMEL1
836	MMP7
837	CDC25B
838	Mrgprx1
839	Mc1r
840	murI
841	NAAA
842	MME
843	TACR1
844	TACR2
845	TACR3
846	NPFFR1
847	NPFFR2
848	agrC
849	DPP IV
850	oprd1a
851	17HSDcl
852	Oprk1
853	OPRM1
854	OPRL1
855	DAO
856	PADI1
857	PADI2
858	PADI3
859	PADI4
860	PARP10
861	PARP3
862	PA
863	PCNA
864	pds
865	PEPD
866	PGGT1B
867	pobA
868	plc
869	PIN1
870	PLG
871	PPP2CA
872	ACP3
873	Ppara
874	ALPL
875	PPM1B
876	Prtn3
877	PRE2
878	PTPRA
879	PTPRF
880	fp2B
881	protease
882	Pfdn6
883	hda106
884	rhodesain
885	blaVIM-2
886	QRFPR
887	AGER
888	Ripk1
889	Rrm1
890	nrdE
891	Slc12a5
892	SLC15A1
893	Slc15a2
894	Slc22a7
895	SLC22A8
896	Slc22a20
897	Slc6a12
898	Slc6a9
899	SCN2A
900	SCN4A
901	Scn3a
902	SCNN1A
903	SDH1
904	FAP
905	TMEM97
906	SIRT1
907	SIRT3
908	Slco1c1
909	SLCO4C1
910	SOAT1
911	SOAT2
912	SPPL2A
913	sspA
914	LARS1
915	TAAR1
916	THRA
917	Thrb
918	npr
919	F2
920	Timp3
921	Tlr4
922	TMPRSS6
923	TPH1
924	TPH2
925	Tpp2
926	Trpa1
927	TRPM8
928	TXNRD1
929	TH
930	PLAUR
931	Plau
932	vanX
933	E1
934	SLC18A2
935	SLC7A11
936	ERCC4
937	XIAP
938	XPNPEP2
939	P05186
940	P35218
941	PLAA
942	Q9Y2D0
943	ADRB1
944	LACTBL1
945	LYZ
946	SH3RF1
947	PLA2G1B
948	IGF1R
949	ALK
950	ampC
951	AURKB
952	CXCR1
953	DRD4
954	PTK2
955	MET
956	NEK2
957	PIK3R1
958	PIM1
959	SNCA
960	AXL
961	AVPR2
962	CCND1
963	BCL2L1
964	CDKN1A
965	EIF6
966	CASP9
967	MAPK1
968	IL10
969	EGF
970	RB1
971	TP53
972	ELK1
973	NFKBIA
974	POR
975	CASP8
976	PRKCA
977	HIF1A
978	RUNX1T1
979	ACACA
980	CAV1
981	MYC
982	F3
983	GJA1
984	IL1B
985	CCL2
986	PTGER3
987	PRKCB
988	BIRC5
989	DUOX2
990	HSPB1
991	TGFB1
992	SULT1E1
993	MGAM
994	PLAT
995	THBD
996	SERPINE1
997	COL1A1
998	IFNG
999	IL1A
1000	COL3A1
1001	CXCL11
1002	CXCL10
1003	CHUK
1004	SPP1
1005	RUNX2
1006	RASSF1
1007	E2F1
1008	E2F2
1009	ACPP
1010	IGFBP3
1011	IGF2
1012	IRF1
1013	PCOLCE
1014	HK2
1015	NKX3-1
1016	RASA1
1017	ABCB4
1018	NGF
1019	SOS1
1020	GSR
1021	CAT
1022	C5AR1
1023	INS
1024	ITGB2
1025	TBXA2R
1026	GJB2
1027	HEXA
1028	HEXB
1029	PYGB
1030	SI
1031	CDK4
1032	CDK3
1033	CDK6
1034	HPSE
1035	HPSE2
1036	BBC3
1037	TEP1
1038	PRKCD
1039	FN1
1040	MCL1
1041	ACVR1
1042	ACVR2A
1043	ACVR2B
1044	CACNA1C
1045	CCNE1
1046	CCNE2
1047	CCNH
1048	CCNO
1049	CCNT1
1050	CRK2
1051	CDK13
1052	CDK14
1053	CDK15
1054	CDK17
1055	CDK18
1056	CDK9
1057	CDKL5
1058	CILK1
1059	DCLK3
1060	DMPK
1061	DSTYK
1062	EPHA5
1063	GRK7
1064	CSNK1A1L
1065	CAMK4
1066	CAMKK1
1067	LTK
1068	MAP3K3
1069	MAK
1070	MAPK15
1071	MAP2K3
1072	MAP2K4
1073	CDC42BPB
1074	nanA
1075	PHKG1
1076	PIP5K1C
1077	STK32A
1078	STK35
1079	ULK2
1080	VRK2
1081	P29474
1082	P29475
1083	P35228

## Sheet: 1621 IS-related targets
Number	Target
1	F5
2	STRK1
3	NOS3
4	F2
5	ALOX5AP
6	GP1BA
7	ACE
8	THPH2
9	THPH1
10	FLAP
11	BSS
12	DCP1
13	RPRGL1
14	RPRGL2
15	BDPLT1
16	ACE1
17	VWDP
18	MVCD3
19	BDPLT3
20	ICH
21	GLA
22	APP
23	COL3A1
24	ITM2B
25	NOTCH3
26	ADAMTS13
27	HDAC9
28	CDKN2B-AS1
29	LDLR
30	ALDH2
31	ABO
32	ZFHX3
33	ACTA2
34	PROCR
35	PDE3A
36	SLCO1B1
37	COL4A1
38	LOX
39	SMAD3
40	ABCC1
41	PRKG1
42	TGFBR2
43	C20orf181
44	SH2B3
45	PMF1-BGLAP
46	PATJ
47	CDK6
48	CDKN1A
49	CDKN2C
50	CERNA3
51	PRPF8
52	DINOL
53	CHD3
54	FAF1
55	PMF1
56	NLRP3
57	APOA5
58	AGBL1
59	CRP
60	CYP2C19
61	DAB1
62	AGT
63	AGTR1
64	EDN1
65	ELN
66	ENG
67	FBN1
68	FGB
69	FOXE3
70	LRCH1
71	TSPAN15
72	ALOX5
73	NAALADL2
74	PCSK9
75	SLC26A11
76	F11-AS1
77	APOB
78	TSPAN33
79	APOE
80	IL1B
81	IL1RN
82	IL6
83	IL10
84	ILF3
85	KCNK1
86	KCNK3
87	C10orf143
88	LPA
89	LPL
90	MIR146A
91	MAT2A
92	MMP9
93	MTHFR
94	MYH11
95	MYLK
96	NINJ2
97	SERPINE1
98	PCDH7
99	PCYT1A
100	PDE4D
101	PIK3CA
102	PIK3CB
103	PIK3CD
104	PIK3CG
105	PLAT
106	PLG
107	PON1
108	PPARG
109	CASZ1
110	KIF26B
111	AVP
112	PROC
113	SLC44A2
114	PTGS2
115	PTPRD
116	PTPRG
117	NTN4
118	BDNF
119	ATXN2
120	SMARCA4
121	FUNDC2
122	SON
123	STAT3
124	TGFB2
125	TGFB3
126	TGFBR1
127	TLR4
128	TNF
129	VEGFA
130	VWF
131	MFAP5
132	SLC2A10
133	QRICH2
134	RUNX1
135	ALDH1A2
136	HPS4
137	COX7A2L
138	ADIPOQ
139	PLAA
140	ACVRL1
141	CDC5L
142	EPO
143	HMGB1
144	MMP3
145	MIR499A
146	SELP
147	PLA2G7
148	CYP4F2
149	IGF1
150	CXCL8
151	IL17A
152	AQP4
153	LTA
154	NFE2L2
155	P2RY12
156	EPHX2
157	ESR1
158	FGFR1
159	MMRN1
160	GABPA
161	HIF1A
162	IL1A
163	MIR126
164	MIR145
165	OLR1
166	CCL2
167	CXCL12
168	SELE
169	CDKN2A
170	CETP
171	CYP11B2
172	AGER
173	SIRT1
174	ICAM1
175	IL18
176	ITGA2
177	JAK2
178	MIR223
179	TNFRSF11B
180	TREM2
181	PTGS1
182	TGFB1
183	CASP3
184	PPIG
185	SIGMAR1
186	CPB2
187	ABCA1
188	MTOR
189	GPX3
190	IL4
191	LGALS3
192	MMP1
193	MMP2
194	NGF
195	GP6
196	ABCB1
197	PRKCH
198	MAPK3
199	RETN
200	BRCA1
201	THBD
202	TP53
203	APLN
204	KALRN
205	KL
206	HDAC6
207	CDKN2B
208	MTCO2P12
209	COL4A2
210	COX8A
211	PARP1
212	CSF3
213	CST3
214	CYP4A11
215	ENO2
216	F3
217	FABP4
218	SIRT3
219	ALOX15
220	ANGPT1
221	NRG1
222	HMOX1
223	HSPA4
224	APOC3
225	IFNB1
226	ITGA2B
227	ITGB3
228	MALAT1
229	KLK1
230	KNG1
231	LCN2
232	LEP
233	MIR122
234	MIR143
235	MIR149
236	MMP12
237	MPO
238	COX2
239	SERPINC1
240	NEFL
241	NOS2
242	NPY
243	PON2
244	PPARA
245	CHDH
246	MAPK1
247	REN
248	SPP1
249	TRAF6
250	UCP2
251	VKORC1
252	CAV1
253	CBS
254	IL33
255	GDF15
256	CD40
257	DNM1L
258	CDK5
259	TRIB1
260	KLF2
261	ADAMTS7
262	SERPINA3
263	CX3CR1
264	CYBA
265	CYP2C9
266	CYP2J2
267	DPP4
268	EDNRB
269	F2R
270	F11
271	F13A1
272	FGA
273	SIRT2
274	POLDIP2
275	GRIN2A
276	GSK3B
277	HFE
278	HLA-DRB1
279	APOA1
280	IL6R
281	IL13
282	LGALS1
283	LGALS2
284	LIF
285	LTC4S
286	MIR130A
287	MIR137
288	MIR155
289	MIR19A
290	MIR21
291	MIR210
292	MIR30A
293	MAP3K5
294	MIF
295	MMP8
296	MMP10
297	COX1
298	NOS1
299	P2RY1
300	ANGPTL4
301	TNFRSF12A
302	RNLS
303	MEG3
304	SELENOS
305	PTX3
306	BCL2
307	S100B
308	ACSM3
309	CCL11
310	SELPLG
311	SLC1A2
312	SLC25A1
313	BSG
314	CCR2
315	XBP1
316	XRCC1
317	CAD
318	SNHG12
319	TP63
320	SOCS1
321	KCNK17
322	NTN1
323	ROCK2
324	PTGES
325	CD40LG
326	CELSR1
327	ARHGEF10
328	MIR874
329	OCLN
330	MIR499B
331	PPIF
332	PGR-AS1
333	NAMPT
334	CBSL
335	AHSA1
336	SLC17A3
337	HPSE
338	RUVBL2
339	CHI3L1
340	HSPA12B
341	ADD1
342	RBM45
343	ADM
344	CPOX
345	CRK
346	MAPK14
347	CTLA4
348	ADRA2B
349	ADRB2
350	CYP1A1
351	CYP2B6
352	CYP2C8
353	CYP3A4
354	CYP3A5
355	NQO1
356	AGTR2
357	APLNR
358	ECE1
359	EDNRA
360	EGR1
361	AHSG
362	MLKL
363	EPHA4
364	EPHB2
365	ESR2
366	ALB
367	EZH2
368	F12
369	FCGR2A
370	FGFR4
371	FGG
372	DKK1
373	RCOR1
374	SNHG1
375	ALOX12
376	POU2F3
377	RNF19A
378	GCG
379	GFAP
380	GJA4
381	IL37
382	ANGPTL3
383	GLP1R
384	GPER1
385	GRIA2
386	GRIN1
387	NR3C1
388	CXCL2
389	HABP2
390	HDAC2
391	CFH
392	HGF
393	HSPA1A
394	HSPA1B
395	HSPB1
396	HSPB2
397	IFNG
398	APOH
399	IL9
400	IL15
401	IMPA2
402	AQP9
403	IRF4
404	AR
405	JUN
406	KCNJ13
407	KCNQ1
408	ARG1
409	FADS1
410	LLGL2
411	LTA4H
412	MIR106B
413	MIR107
414	MIR125A
415	MIR132
416	MIR134
417	MIR150
418	MIR15A
419	MIR181C
420	MIR27B
421	MIR29B1
422	MIR29B2
423	MIR17HG
424	TNFSF12-TNFSF13
425	ARSA
426	MIP
427	ACHE
428	MMP7
429	MIR335
430	MTR
431	MTRR
432	NUBP1
433	ATM
434	NGFR
435	NOTCH1
436	NPPA
437	NPR3
438	NTF3
439	DUOX2
440	CKLF
441	CLEC1B
442	PDE4A
443	SIRT6
444	SERPINF1
445	PIN1
446	PLA2G1B
447	PLA2G2A
448	PLAU
449	SERPINF2
450	DUOX1
451	PPARD
452	PPID
453	TUG1
454	MARCHF1
455	MAPK8
456	PROS1
457	PSMA6
458	ACKR3
459	PTEN
460	PTGIS
461	MIR494
462	NGB
463	CXCL16
464	RAC1
465	MOK
466	ACE2
467	RBP4
468	BCL2A1
469	RELA
470	HPSE2
471	GAS5
472	SGK1
473	RTN4R
474	SLC5A2
475	SLC9A1
476	SLC12A2
477	SST
478	STC1
479	SULT1E1
480	SYK
481	TBXAS1
482	HNF1A
483	TGFA
484	TSPO
485	TIMP2
486	TLR2
487	TNFSF4
488	TXN
489	VCAM1
490	TRPV1
491	CACNA1A
492	CXCR4
493	AIMP2
494	NEIL1
495	NR4A3
496	PDGFD
497	COASY
498	COL18A1
499	PLA2G6
500	ULK1
501	TSLP
502	BECN1
503	RIPK1
504	TNFSF12
505	HSPB3
506	MCU
507	TIMD4
508	SLC33A1
509	CD14
510	COX5A
511	GRAP2
512	ABCG2
513	GSTO1
514	AIM2
515	EIF2AK3
516	CARTPT
517	ABCG1
518	CD69
519	SEMA3E
520	MAFB
521	CDC42
522	ZGLP1
523	MIR298
524	MIR922
525	KIR2DS2
526	DEFB4B
527	MIR1306
528	MIR1203
529	MIR664A
530	HOTTIP
531	MIR4437
532	MIR4669
533	MIR4656
534	NR1H3
535	EDIL3
536	PTCSC3
537	CDH13
538	EBI3
539	EMSLR
540	LOC101929707
541	CDKN3
542	IRF9
543	ERICD
544	ATG7
545	AGR2
546	GNLY
547	SORBS1
548	CAMKK2
549	CXCR6
550	MASP2
551	TRAF3IP2
552	NES
553	PLK2
554	ALDH1L1
555	LILRB1
556	RNPS1
557	FASTK
558	PDIA5
559	STIP1
560	COPS5
561	RIPK3
562	LOC110673971
563	DUSP14
564	CAPN10
565	CHIT1
566	TREX1
567	PARK7
568	VSIG4
569	ACOT7
570	MGLL
571	CHRNA4
572	TRIM9
573	CIRBP
574	H3P7
575	ADCYAP1
576	LRG1
577	CYP2R1
578	ACOT4
579	CCR5
580	FOPNL
581	TAF8
582	UBR3
583	COMT
584	CRHR1
585	CRMP1
586	DEFB104A
587	TRPM6
588	SRXN1
589	CRYZ
590	CSF2
591	TTC7B
592	ADRA1A
593	CILP2
594	NKX2-5
595	HJV
596	CTNNB1
597	ADRA2A
598	ARL6IP6
599	RMDN2
600	ADRA2C
601	ADRB1
602	C5orf38
603	CYP2B7P
604	CYP2D6
605	CYP2E1
606	CYP24A1
607	DECR1
608	DEFB1
609	DEFB4A
610	DLD
611	DLG2
612	DVL1
613	EDN2
614	EDN3
615	EEF1A1
616	EFNB2
617	CELSR2
618	EGR2
619	EGR4
620	RMST
621	A2M
622	ELK1
623	EPAS1
624	ERCC4
625	ETS1
626	ETV3
627	ABCD1
628	F7
629	F8
630	F9
631	FBLN1
632	FCGR3A
633	FCGR3B
634	FCN1
635	FGF1
636	FGF2
637	ABCD2
638	FGF13
639	VEGFD
640	MRAS
641	VASH1
642	NTNG1
643	CARD8
644	ATF6
645	FOXF2
646	FAIM2
647	FOXO3
648	MCF2L2
649	FLG
650	TBC1D9
651	MLC1
652	ARC
653	CLEC16A
654	FMO3
655	CRTC1
656	NCS1
657	TRS-AGA2-3
658	FOLH1
659	SPIDR
660	FOS
661	MMD
662	MAPK8IP2
663	PADI4
664	SMUG1
665	DAPK2
666	PLA2G15
667	BCL2L13
668	ABCA4
669	PANX1
670	G6PD
671	PRDX5
672	HECTD1
673	GALNT2
674	HSPA12A
675	FAM98A
676	GAP43
677	IS1
678	COPD
679	GATA1
680	GATA3
681	GCH1
682	GCKR
683	SLC17A5
684	NPAS4
685	GEM
686	HAVCR1
687	GGCX
688	GHRH
689	GJA1
690	NAAA
691	IL17B
692	GCLC
693	STK39
694	GLI2
695	HTRA2
696	GNAS
697	GNB3
698	GOT2
699	GPI
700	H19
701	ANGPT2
702	SNHG15
703	ANK1
704	XKR6
705	GPR37
706	GPR42
707	GPT
708	GPX1
709	REM1
710	GRN
711	GRIK2
712	ANPEP
713	GRIN2B
714	GRIN2C
715	GRINA
716	SETD2
717	GRM1
718	GRM2
719	CXCL1
720	GSTM1
721	GSTT1
722	UBQLN1
723	NOP53
724	ANXA1
725	HADHA
726	HCRT
727	HDLBP
728	HK2
729	ACACA
730	HLA-B
731	HLA-C
732	HLA-DQB1
733	HLA-G
734	AOC2
735	NR4A1
736	HP
737	MMAB
738	SERPINA9
739	HES1
740	BIRC5
741	HSPG2
742	HTR1A
743	HTR2A
744	FFAR4
745	C1QTNF9
746	ID2
747	IFIT3
748	ACTBL2
749	APOD
750	MAGEB5
751	IGF1R
752	IGFBP3
753	IKBKB
754	IL2
755	IL4R
756	IL5
757	IL7R
758	AQP1
759	IL10RA
760	IL10RB
761	IL16
762	TNFRSF9
763	INSRR
764	IRAK1
765	IRS1
766	ABCC6
767	ITGB2
768	JAK3
769	JUNB
770	AREG
771	PEAR1
772	KDR
773	KIR2DS1
774	KIR3DL1
775	KIR3DL2
776	KRT18
777	C11orf96
778	TSPYL6
779	LAD1
780	LAMA5
781	LAMC2
782	LAMP2
783	RPSA
784	LCP1
785	LEPR
786	LGALS9
787	LIG4
788	LIMK1
789	LOXL1
790	LRP1
791	LRP6
792	LINC01194
793	CIMT
794	MIRLET7B
795	MIRLET7E
796	MIRLET7I
797	MIR106A
798	MIR125B2
799	MIR129-2
800	MIR130B
801	MIR140
802	MIR144
803	MIR152
804	MIR17
805	MIR185
806	MIR192
807	MIR195
808	MIR199B
809	MIR200C
810	MIR206
811	MIR212
812	MIR216A
813	MIR219A1
814	MIR22
815	MIR221
816	MIR30D
817	MIR31
818	MIR34A
819	MIR93
820	ARRB2
821	MAPT
822	MBL2
823	MDK
824	MDM2
825	CIITA
826	NR3C2
827	MOG
828	MRC1
829	MIAT
830	POTEKP
831	ZFAS1
832	MIR326
833	MSD
834	MSR1
835	PLF
836	MTAP
837	CYTB
838	MUSK
839	MMUT
840	MVK
841	ATF3
842	ATF4
843	NDUFC2
844	NFKB1
845	NM
846	NNMT
847	NPC1
848	NPPB
849	NTF4
850	MIR422A
851	MIR424
852	OATP1
853	OGG1
854	OPRK1
855	OPRM1
856	P2RX4
857	P2RX7
858	P2RY2
859	DEFB104B
860	PAEP
861	NOX4
862	SERPINB2
863	IL20
864	PAPPA
865	AK3
866	PC
867	PDE11A
868	FOXP3
869	SERPINA5
870	GAL
871	MLXIPL
872	RMDN1
873	IRAK4
874	PCSK1
875	MZB1
876	TLR7
877	TLR8
878	SPTBN5
879	MS4A4A
880	ZC3HC1
881	PDGFRB
882	PECAM1
883	RTEL1
884	STK26
885	ASIC5
886	SERPINE2
887	SERPINI1
888	PIK3R1
889	PITX2
890	PKM
891	PLIN1
892	PLP1
893	ACP5
894	PNN
895	NANS
896	POR
897	POU2F1
898	TOMM7
899	DLL4
900	EGLN1
901	UGT1A1
902	PPBP
903	ROPN1
904	PPIA
905	TRPM7
906	RASIP1
907	TMEM132A
908	ANO1
909	RMDN3
910	IMPACT
911	MIR449A
912	PRH1
913	PRH2
914	KIF16B
915	SYBU
916	PRKAR1A
917	VPS35
918	PRKCA
919	PRKCD
920	RNF130
921	PRKD1
922	ACSS2
923	APOM
924	LRRC8A
925	MASP1
926	MMP26
927	B2M
928	SPHK2
929	ANKS1B
930	PSMB9
931	PDXP
932	RTN4
933	PTGDR
934	PTGER2
935	MRS2
936	PTGIR
937	MIR363
938	PTHLH
939	MIR451A
940	MIR410
941	MIR497
942	NDRG3
943	NDRG2
944	MIR503
945	NLN
946	TAOK1
947	SEMA6A
948	PTMA
949	PTMAP4
950	RNF213
951	PRX
952	HAMP
953	BARD1
954	NLRC4
955	IL21
956	RAPSN
957	RARRES2
958	TRPV4
959	RENBP
960	ACTB
961	RGS7
962	RNASE3
963	PROK2
964	RPS20
965	RTN1
966	SORT1
967	S100A9
968	S100A11
969	SAA1
970	SAA2
971	TSPAN31
972	CEACAM1
973	BHMT
974	CCL5
975	CCL19
976	CCL23
977	CX3CL1
978	SDC1
979	SRR
980	NEUROG2
981	SELL
982	CRLF2
983	MOAP1
984	POTEM
985	MAP2K4
986	SNHG6
987	ABCG8
988	ITSN1
989	SHC1
990	GORASP1
991	SHH
992	SHMT1
993	SMURF2
994	NMNAT1
995	MARCHF7
996	AGXT2
997	PINK1
998	ACD
999	NBEAL1
1000	MARCKSL1
1001	WNK1
1002	WNK3
1003	SLC6A4
1004	SLC6A11
1005	SLC6A13
1006	SLC12A3
1007	SLC19A1
1008	SLC20A2
1009	SLCO1A2
1010	CYP4F12
1011	SMN1
1012	SMN2
1013	SNCA
1014	SNRNP70
1015	MIR544A
1016	MIR487B
1017	SOD2
1018	SOD3
1019	BNIP3L
1020	SOX2
1021	SREBF2
1022	SRF
1023	BRCA2
1024	SSTR4
1025	STAR
1026	STAT4
1027	STAT5A
1028	STAT5B
1029	SCARNA6
1030	STIM1
1031	BRS3
1032	ABCC8
1033	SYT1
1034	TAC1
1035	ADAM17
1036	BTF3P11
1037	MIR532
1038	MIR605
1039	MIR608
1040	MIR618
1041	MIR638
1042	ZEB1
1043	TCN2
1044	TEK
1045	TERC
1046	TERT
1047	TFDP1
1048	TFPI
1049	TGM2
1050	THBS1
1051	TIMP1
1052	TLR3
1053	ACTG1
1054	SERPING1
1055	TLR5
1056	TM7SF2
1057	CLDN5
1058	TNFAIP3
1059	TNFRSF1A
1060	TNNI3
1061	TRC-GCA24-1
1062	TRAF3
1063	ACTG2
1064	TRH
1065	TRPC6
1066	TRPM2
1067	TRPS1
1068	C5
1069	TTR
1070	UBE2L3
1071	UCHL1
1072	UGCG
1073	UGT2B4
1074	UMOD
1075	VPS51
1076	USF1
1077	UTRN
1078	VASP
1079	VDR
1080	VEGFB
1081	VIP
1082	VSNL1
1083	VTN
1084	WRN
1085	CACNA1C
1086	ZNF208
1087	MANF
1088	REEP5
1089	MUL1
1090	ADIPOR2
1091	TNFAIP8L2
1092	DHX40
1093	TFPI2
1094	EHMT1
1095	ARHGEF5
1096	MAP9
1097	ERMP1
1098	WLS
1099	NAA25
1100	CALM1
1101	ZC3H12A
1102	FLAD1
1103	KCNIP4
1104	CALR
1105	CALU
1106	AKAP1
1107	RNF146
1108	QTRT1
1109	BRAP
1110	CASP1
1111	PLVAP
1112	BCO2
1113	TSPAN10
1114	CASP7
1115	CASP8
1116	MINDY4
1117	KLF11
1118	NTNG2
1119	KDM2B
1120	ACCS
1121	CAT
1122	PSRC1
1123	GPR65
1124	IL17RC
1125	ORAI1
1126	APOL1
1127	DOCK7
1128	PIAS1
1129	DENR
1130	MADD
1131	TNFSF11
1132	PLPP3
1133	PDE5A
1134	TNKS
1135	ABCC3
1136	TNFSF14
1137	TNFSF10
1138	TNFRSF11A
1139	IL18RAP
1140	IL18R1
1141	NR1I2
1142	SQSTM1
1143	OTULIN
1144	USP14
1145	LPAR2
1146	IL1RL1
1147	XPR1
1148	METTL18
1149	NOG
1150	MSC
1151	SPECC1
1152	DNER
1153	ASIC3
1154	CD163
1155	ZFYVE9
1156	CD28
1157	MUC16
1158	FADS2
1159	HOMER2
1160	HOMER1
1161	FHL5
1162	CD34
1163	CD36
1164	ADAMTS4
1165	ADAMTS3
1166	GTPBP1
1167	SNCAIP
1168	PDE4DIP
1169	CD74
1170	HDAC4
1171	ACYP2
1172	XYLB
1173	SLC23A2
1174	CCS
1175	MT-TL1
1176	ACSL4
1177	MT-ND1
1178	ADA2
1179	HTRA1
1180	MT-CO1
1181	MT-CO2
1182	GUCY1A1
1183	KAT6B
1184	MT-CO3
1185	PSEN1
1186	LMNA
1187	PROZ
1188	HMGCR
1189	SCN5A
1190	F10
1191	ENPP1
1192	GSR
1193	PIK3C2A
1194	HEY2
1195	RPL36A-HNRNPH2
1196	MAP2
1197	SMAD4
1198	PF4
1199	INS
1200	CYCS
1201	SMAD2
1202	MPL
1203	ADORA1
1204	MBP
1205	HBB
1206	CREB1
1207	EPOR
1208	TET2
1209	MB
1210	GATA4
1211	MT-CYB
1212	MROS
1213	SOD1
1214	SULT1A3
1215	AKT1
1216	TBXA2R
1217	AOC3
1218	THPO
1219	AIF1
1220	LOC102723566
1221	CCL3
1222	BMP7
1223	GDNF
1224	ANXA5
1225	HBA1
1226	RNF213-AS1
1227	ACTC1
1228	ENTPD1
1229	ACTA2-AS1
1230	TNNT2
1231	ADORA3
1232	ADORA2A
1233	DARS2
1234	FLNA
1235	DCX
1236	SMARCAL1
1237	CCM2
1238	DIAPH1
1239	BACE1
1240	PRNP
1241	SERPIND1
1242	HHT4
1243	POLG
1244	BRCC3
1245	INSL6
1246	MYH6
1247	CASP9
1248	PMM2
1249	NDE1
1250	LIPC
1251	ZMPSTE24
1252	GATA6
1253	PKD1
1254	CALCA
1255	BGN
1256	KRAS
1257	CP
1258	MYBPC3
1259	AMPD1
1260	RBFOX3
1261	FLVCR2
1262	TH
1263	MYMY1
1264	MYMY3
1265	GNB2
1266	KCNJ5
1267	LOC113939944
1268	NCF1
1269	MYH7
1270	RGS5
1271	LOC106099062
1272	LOC107133510
1273	TGFBR3
1274	GNAQ
1275	MEN1
1276	TBX20
1277	CAPN3
1278	MTX2
1279	KLKB1
1280	RPS27A
1281	KRIT1
1282	SLC1A3
1283	FLT1
1284	MMACHC
1285	GJA5
1286	TCF7L2
1287	TF
1288	DPM3
1289	SRFBP1
1290	AAT1
1291	AAT2
1292	CTF1
1293	DES
1294	LOC110006319
1295	COL4A5
1296	PRL
1297	ACAN
1298	CITED2
1299	BRAF
1300	CUX2
1301	PKD2
1302	PDGFRA
1303	CTSA
1304	JAG1
1305	ATP1B1
1306	COL2A1
1307	FKRP
1308	LOC107988032
1309	MYMY4
1310	SLC34A1
1311	GBA
1312	ITIH4
1313	CELA2A
1314	NF1
1315	CPS1
1316	GHRL
1317	CCND1
1318	XDH
1319	PTPN11
1320	ATP1A2
1321	HYT1
1322	PVALB
1323	FLNC
1324	HYT2
1325	HYT3
1326	HYT4
1327	HYT8
1328	HYT5
1329	HYT6
1330	HYT7
1331	POU4F1
1332	MYL4
1333	MC4R
1334	TTN
1335	MIR9-1
1336	C3
1337	SCNN1A
1338	VHL
1339	CS
1340	TLL1
1341	BGLAP
1342	COG2
1343	HSPA5
1344	CASP2
1345	PPOX
1346	POMC
1347	PCNT
1348	SERPINA1
1349	OTC
1350	FN1
1351	CHAT
1352	GNB1
1353	SLC1A1
1354	PCCA
1355	MGP
1356	IL1R1
1357	FAS
1358	TBX5
1359	MYH9
1360	FABP2
1361	COX5B
1362	VCP
1363	KCNE2
1364	MTERF1
1365	OPN4
1366	DPAGT1
1367	MFN2
1368	NDUFS4
1369	PHACTR1
1370	EGF
1371	ABCC9
1372	ADA
1373	BCL2L1
1374	CLU
1375	ANGPTL6
1376	ADRB3
1377	EPRS1
1378	ARRDC4
1379	KCNA5
1380	ELANE
1381	KIT
1382	CDH5
1383	COL1A1
1384	CORIN
1385	RYR1
1386	MAN2B1
1387	ITGB1
1388	KCNJ2
1389	TIMP3
1390	ERCC6
1391	NTS
1392	KIF20A
1393	IL5RA
1394	CKB
1395	MIR29A
1396	MGR5
1397	MGR6
1398	BMP6
1399	ITGAM
1400	ASS1
1401	LOC110806262
1402	SAMHD1
1403	ATFB5
1404	PTPN22
1405	XIAP
1406	PRKN
1407	SDHB
1408	CD68
1409	TSPAN2
1410	GDF2
1411	TARDBP
1412	PTH
1413	HTR3A
1414	PGF
1415	F13B
1416	NRP1
1417	ASTN2
1418	LIPA
1419	ODC1
1420	MGR1
1421	MGR2
1422	MGR3
1423	MGR10
1424	MGR11
1425	MGR12
1426	MGR8
1427	NSD1
1428	KMO
1429	ASIC1
1430	GH1
1431	SCNN1B
1432	SRC
1433	TNFRSF1B
1434	LOC106627981
1435	PNP
1436	ITLN1
1437	CCN2
1438	CD63
1439	TFAM
1440	FGF23
1441	CNR1
1442	KCNJ11
1443	KITLG
1444	PPARGC1A
1445	MRPL44
1446	MYD88
1447	MT-ND2
1448	SCN1A
1449	DRD1
1450	IGF2BP2
1451	UCP3
1452	PON3
1453	CCR6
1454	KCNMA1
1455	UQCRFS1
1456	GJB1
1457	IRF5
1458	COX4I1
1459	ADAMTSL1
1460	BMP2
1461	GAA
1462	PCCB
1463	NR4A2
1464	GYS1
1465	THSD1
1466	TYMP
1467	IL3
1468	BAD
1469	HSD11B2
1470	SCGB1A1
1471	SLC2A1
1472	LOC106029312
1473	DRD2
1474	WARS2
1475	TFB1M
1476	NAGS
1477	CMA1
1478	HSPA8
1479	CPT2
1480	PRKAG2
1481	DNAH8
1482	S100A1
1483	KYNU
1484	CYP17A1
1485	CYP11B1
1486	ADAMTS1
1487	SLC2A4
1488	NT5E
1489	NUP155
1490	PLOD1
1491	FOXP2
1492	FMR1
1493	DMD
1494	MEFV
1495	JPH3
1496	WDR45
1497	INSR
1498	IGFBP1
1499	HBG1
1500	SLC6A3
1501	GC
1502	CCDC88C
1503	MTTP
1504	CCR3
1505	FLNC-AS1
1506	MIR181A1
1507	MIR196A2
1508	GGT1
1509	FABP3
1510	LMX1B
1511	COL1A2
1512	FHOD3
1513	ITGAL
1514	PTK2B
1515	MYC
1516	DDAH1
1517	FTO
1518	DNAH5
1519	PTGDS
1520	GATA5
1521	PDGFB
1522	HTT
1523	CNTF
1524	ROCK1
1525	NEFH
1526	DLG4
1527	PSAP
1528	SHBG
1529	SLC8A1
1530	FURIN
1531	SLCO1C1
1532	IL1F10
1533	SREBF1
1534	TWIST1
1535	DOCK8
1536	DOCK8-AS1
1537	CBL
1538	SOST
1539	NOTCH4
1540	DCN
1541	SUOX
1542	FNDC5
1543	PRTN3
1544	KIF6
1545	GCK
1546	MUC1
1547	TIGAR
1548	CSTB
1549	DNMT3A
1550	BCHE
1551	NOTCH2
1552	IL2RA
1553	GAPDH
1554	CFLAR
1555	CYP1B1
1556	DLL1
1557	CTSB
1558	RBPJ
1559	KCNN4
1560	SOS1
1561	USP8
1562	LEPQTL1
1563	STING1
1564	SPTB
1565	AIFM1
1566	MS4A2
1567	IAPP
1568	PTPN1
1569	SLC6A2
1570	HNF1B
1571	APOA4
1572	BDKRB2
1573	TPO
1574	CHGA
1575	CLCN6
1576	TIE1
1577	VIPR2
1578	CDH23
1579	LTBP2
1580	TCF7
1581	JAG2
1582	HEY1
1583	DLL3
1584	SRRT
1585	MIR24-1
1586	EPHB4
1587	SLC2A3
1588	CAMK2G
1589	C4A
1590	GRIA1
1591	CYBB
1592	PSEN2
1593	RYR2
1594	C4B
1595	IDO1
1596	MME
1597	GDF10
1598	MAOA
1599	SIL1
1600	SYP
1601	PMM1
1602	AKR1B1
1603	ADH1C
1604	DBH
1605	BAX
1606	CCK
1607	STX1A
1608	LTB
1609	TAGLN
1610	TRIM2
1611	STIN2-VNTR
1612	GRM5
1613	SOCS3
1614	CD79A
1615	NOD2
1616	SCNN1G
1617	SP1
1618	AHCY
1619	ST2
1620	IFNA1
1621	MMAA

## Sheet:  274 mutual targets
Number	Target
1	AKR1B1
2	NQO1
3	ADRA2A
4	ADRA2C
5	NOX4
6	ADRA2B
7	ABCG2
8	ALDH1A2
9	ALDH2
10	CBS
11	CYP1B1
12	CYP2C8
13	CREB1
14	FGF1
15	FGF2
16	IL2
17	IL6
18	LGALS1
19	LGALS3
20	LGALS9
21	ALOX12
22	TNNI3
23	TNNT2
24	VEGFA
25	XDH
26	ALOX5
27	ALOX15
28	ABCC1
29	MAOA
30	CALM1
31	CYP1A1
32	DPP4
33	HSPA1A
34	ABCB1
35	MPO
36	PGF
37	PON1
38	PTPN1
39	PTPN22
40	PTPRG
41	SMAD3
42	TERT
43	TTR
44	NOS2
45	PTGS1
46	AR
47	PPARG
48	PTGS2
49	ADORA1
50	PNP
51	ADORA2A
52	ADA
53	AHCY
54	MAPK3
55	MTAP
56	ACHE
57	GSTO1
58	F7
59	SERPIND1
60	KDR
61	ODC1
62	NR4A2
63	SIGMAR1
64	SLCO1B1
65	TNKS
66	ALDH1L1
67	TNF
68	MAPT
69	FADS1
70	VKORC1
71	GRIN1
72	GRIA2
73	GRIK2
74	SRC
75	EGLN1
76	HMGCR
77	SLC6A11
78	GAPDH
79	HSD11B2
80	APP
81	CYP11B1
82	CYP11B2
83	CETP
84	GSK3B
85	MIF
86	MMP26
87	CXCL12
88	DRD1
89	SLC6A3
90	SLC6A4
91	MAPK14
92	NFE2L2
93	NFKB1
94	PDE5A
95	PDE3A
96	MMP8
97	CDC42
98	RAC1
99	AMPD1
100	HSPA5
101	CD69
102	POLG
103	EHMT1
104	ENPP1
105	EZH2
106	GBA
107	HSPA8
108	NNMT
109	P2RX4
110	P2RY1
111	P2RY2
112	KRAS
113	SETD2
114	TYMP
115	MMP2
116	MMP9
117	MMP12
118	MMP1
119	MMP3
120	MMP10
121	ELANE
122	PTPN11
123	RELA
124	SLC6A2
125	BRAF
126	FOS
127	LRP6
128	SHBG
129	PPARD
130	NCF1
131	OLR1
132	GNB1
133	MYLK
134	IKBKB
135	AKT1
136	BCL2
137	BAX
138	CD40LG
139	JUN
140	AHSA1
141	CASP3
142	MAPK8
143	HMOX1
144	CYP3A4
145	ICAM1
146	SELE
147	VCAM1
148	NR1I2
149	SLC2A4
150	INSR
151	GSTM1
152	SOD1
153	BHMT
154	DDAH1
155	GRIA1
156	GCLC
157	NOS3
158	OTC
159	SCN5A
160	GLA
161	BACE1
162	CCR2
163	BCHE
164	HDAC2
165	HDAC4
166	HDAC6
167	HDAC9
168	SELP
169	PTGDR
170	PTGER2
171	TRPM2
172	CRYZ
173	CYP2C9
174	CDK5
175	COMT
176	DBH
177	NLRP3
178	SLC9A1
179	ACE2
180	ACE
181	ADH1C
182	ALB
183	ANPEP
184	NPPA
185	AOC3
186	BAD
187	CTSB
188	CPB2
189	CELA2A
190	CMA1
191	CYP2D6
192	CYP2C19
193	SLC1A3
194	SLC1A2
195	ECE1
196	F11
197	FOLH1
198	IDO1
199	CXCL8
200	ITGA2B
201	ITGB1
202	KLK1
203	KLKB1
204	LTA4H
205	MMP7
206	NAAA
207	MME
208	OPRM1
209	PADI4
210	PIN1
211	PLG
212	AGER
213	SCNN1A
214	SIRT1
215	SIRT3
216	F2
217	TH
218	ERCC4
219	XIAP
220	PLAA
221	ADRB1
222	PLA2G1B
223	IGF1R
224	PIK3R1
225	SNCA
226	CCND1
227	BCL2L1
228	CDKN1A
229	CASP9
230	MAPK1
231	IL10
232	EGF
233	TP53
234	ELK1
235	POR
236	CASP8
237	PRKCA
238	HIF1A
239	ACACA
240	CAV1
241	MYC
242	F3
243	GJA1
244	IL1B
245	CCL2
246	BIRC5
247	DUOX2
248	HSPB1
249	TGFB1
250	SULT1E1
251	PLAT
252	THBD
253	SERPINE1
254	COL1A1
255	IFNG
256	IL1A
257	COL3A1
258	SPP1
259	IGFBP3
260	HK2
261	NGF
262	SOS1
263	GSR
264	CAT
265	INS
266	ITGB2
267	TBXA2R
268	CDK6
269	HPSE
270	HPSE2
271	PRKCD
272	FN1
273	CACNA1C
274	MAP2K4
